# Supplementary material for: Food insecurity, fruit and vegetable consumption, and use of the Supplemental Nutrition Assistance Program (SNAP) in Appalachian Ohio
Source: PLoS One. 2024 Feb 8;19(2):e0295171. doi: 10.1371/journal.pone.0295171 (PMC10852251; doi:10.1371/journal.pone.0295171)
Supplement: S2 File — (R) [file pone.0295171.s012.R]

#--------------Loading in packages--------------------
#this is how you load a package
library(stargazer)
library(doBy)
library(sandwich)
library(zoo)
library(lmtest)                       
library(car)
library(AER)                          
library(dplyr)
library(tseries)                     
library(dynlm)
library(multiwayvcov)
library(forecast)
library(tidyverse)
library(haven)                      
library(ggplot2)
library(readxl)
library(psych)                      
library(rstatix)                    
library(ggpubr)                     
library(magrittr)
library(plm)
library(mfx)  
library(MatchIt)
library(aod)
library(Matching)
library(tidyr)
library(reshape2)
library(MASS)
library(twang)
library(expss)
library(margins)
library(marginaleffects)
library(modelsummary)
#----------------------------------------------------------

###load the dataset
final <- read_stata("C:/Users/xu.3448/Desktop/Research/Southeast Ohio Research/data/SE_Ohio_FS.csv")
data_1 <- data.frame(final)


#change fsstatus to downtrend (1, very low fs; 2, low fs; 3, marginal fs; 4, high fs)
data_1$fsstatus_18item_downtrend <- data_1$fsstatus_18item
data_1$fsstatus_18item_downtrend[data_1$fsstatus_18item_downtrend==1] <- 5
data_1$fsstatus_18item_downtrend[data_1$fsstatus_18item_downtrend==2] <- 6
data_1$fsstatus_18item_downtrend[data_1$fsstatus_18item_downtrend==3] <- 7
data_1$fsstatus_18item_downtrend[data_1$fsstatus_18item_downtrend==4] <- 8

data_1$fsstatus_18item_downtrend[data_1$fsstatus_18item_downtrend==5] <- 4
data_1$fsstatus_18item_downtrend[data_1$fsstatus_18item_downtrend==6] <- 3
data_1$fsstatus_18item_downtrend[data_1$fsstatus_18item_downtrend==7] <- 2
data_1$fsstatus_18item_downtrend[data_1$fsstatus_18item_downtrend==8] <- 1


data_1$fsstatus_10item_downtrend <- data_1$fsstatus_10item
data_1$fsstatus_10item_downtrend[data_1$fsstatus_10item_downtrend==1] <- 5
data_1$fsstatus_10item_downtrend[data_1$fsstatus_10item_downtrend==2] <- 6
data_1$fsstatus_10item_downtrend[data_1$fsstatus_10item_downtrend==3] <- 7
data_1$fsstatus_10item_downtrend[data_1$fsstatus_10item_downtrend==4] <- 8

data_1$fsstatus_10item_downtrend[data_1$fsstatus_10item_downtrend==5] <- 4
data_1$fsstatus_10item_downtrend[data_1$fsstatus_10item_downtrend==6] <- 3
data_1$fsstatus_10item_downtrend[data_1$fsstatus_10item_downtrend==7] <- 2
data_1$fsstatus_10item_downtrend[data_1$fsstatus_10item_downtrend==8] <- 1


data_1$fsstatus_6item_downtrend <- data_1$fsstatus_6item
data_1$fsstatus_6item_downtrend[data_1$fsstatus_6item_downtrend==1] <- 5
data_1$fsstatus_6item_downtrend[data_1$fsstatus_6item_downtrend==2] <- 6
data_1$fsstatus_6item_downtrend[data_1$fsstatus_6item_downtrend==3] <- 7
data_1$fsstatus_6item_downtrend[data_1$fsstatus_6item_downtrend==4] <- 8

data_1$fsstatus_6item_downtrend[data_1$fsstatus_6item_downtrend==5] <- 4
data_1$fsstatus_6item_downtrend[data_1$fsstatus_6item_downtrend==6] <- 3
data_1$fsstatus_6item_downtrend[data_1$fsstatus_6item_downtrend==7] <- 2
data_1$fsstatus_6item_downtrend[data_1$fsstatus_6item_downtrend==8] <- 1

#generate binary food security
data_1$fsstatus_b <- data_1$fsstatus_10item_downtrend
data_1$fsstatus_b[data_1$fsstatus_b==4] <- 5
data_1$fsstatus_b[data_1$fsstatus_b==3] <- 6
data_1$fsstatus_b[data_1$fsstatus_b==2] <- 0
data_1$fsstatus_b[data_1$fsstatus_b==1] <- 0
data_1$fsstatus_b[data_1$fsstatus_b==5] <- 1
data_1$fsstatus_b[data_1$fsstatus_b==6] <- 1

#generate binary food security
data_1$fsstatus_l <- data_1$fsstatus_10item_downtrend
data_1$fsstatus_l[data_1$fsstatus_l==4] <- 5
data_1$fsstatus_l[data_1$fsstatus_l==3] <- 6
data_1$fsstatus_l[data_1$fsstatus_l==2] <- 7
data_1$fsstatus_l[data_1$fsstatus_l==1] <- 0
data_1$fsstatus_l[data_1$fsstatus_l==5] <- 1
data_1$fsstatus_l[data_1$fsstatus_l==6] <- 1
data_1$fsstatus_l[data_1$fsstatus_l==7] <- 1

#replace missing values to NA
data_1$sex[data_1$sex==-999] <- NA
data_1$eth[data_1$eth==-999] <- NA
data_1$college[data_1$college==-999] <- NA
data_1$income_clean[data_1$income_clean==-999] <- NA
data_1$house_num_adult[data_1$house_num_adult==-777] <- NA
data_1$house_num_child[data_1$house_num_child==-777] <- NA
data_1$married[data_1$married==-999] <- NA
data_1$fsrawscore_18item[data_1$fsrawscore_18item==-777] <- NA
data_1$fsrawscore_10item[data_1$fsrawscore_10item==-777] <- NA
data_1$fsrawscore_6item[data_1$fsrawscore_6item==-777] <- NA

data_1$fsstatus_binary_18item[data_1$fsstatus_binary_18item==-999] <- NA
data_1$fsstatus_binary_18item[data_1$fsstatus_binary_18item==2] <- 0

data_1$fsstatus_binary_10item[data_1$fsstatus_binary_10item==-999] <- NA
data_1$fsstatus_binary_10item[data_1$fsstatus_binary_10item==2] <- 0

data_1$fsstatus_binary_6item[data_1$fsstatus_binary_6item==-999] <- NA
data_1$fsstatus_binary_6item[data_1$fsstatus_binary_6item==2] <- 0

data_eligible300$fsstatus_binary_18item[data_eligible300$fsstatus_binary_18item==-999] <- NA
data_eligible300$fsstatus_binary_18item[data_eligible300$fsstatus_binary_18item==2] <- 0


data_1$fsstatus_18item_downtrend[data_1$fsstatus_18item_downtrend==-999] <- NA
data_1$fsstatus_10item_downtrend[data_1$fsstatus_10item_downtrend==-999] <- NA
data_1$fsstatus_6item_downtrend[data_1$fsstatus_6item_downtrend==-999] <- NA
data_1$health_status[data_1$health_status==-999] <- NA

data_1$prgm_3m___1[data_1$prgm_3m___1==-999] <- NA
data_1$fsstatus_b[data_1$fsstatus_b==-999] <- NA

data_1$partic <- 0
data_1$partic[data_1$prgm_3m___1 == 1 | data_1$prgm_12m___1 == 1] <- 1
data_1$partic[is.na(data_1$prgm_3m___1)] <- NA
data_1$partic[is.na(data_1$prgm_12m___1)] <- NA

table(data_1$partic)

data_1$income2020_less___1[is.na(data_1$income2020_less___1)] <- 0
data_1$income2020_less___2[is.na(data_1$income2020_less___2)] <- 0
data_1$income2020_less___3[is.na(data_1$income2020_less___3)] <- 0
data_1$income2020_less___4[is.na(data_1$income2020_less___4)] <- 0
data_1$income2020_less___5[is.na(data_1$income2020_less___5)] <- 0
data_1$income2020_less___6[is.na(data_1$income2020_less___6)] <- 0
data_1$income2020_less___7[is.na(data_1$income2020_less___7)] <- 0
data_1$income2020_less___8[is.na(data_1$income2020_less___8)] <- 0
data_1$income2020_less___9[is.na(data_1$income2020_less___9)] <- 0


data_1$income_2020less_1<- data_1$income2020_less___1 + data_1$income2020_less___2 + data_1$income2020_less___3+ data_1$income2020_less___4 + data_1$income2020_less___5 + data_1$income2020_less___6 + data_1$income2020_less___7+data_1$income2020_less___8 +data_1$income2020_less___9
data_1$income_2020l <- 0
data_1$income_2020l[data_1$income_2020less_1 == 1] <- 1
data_1$income_2020l[data_1$income_2020less_1 == 2] <- 1
summary(data_1$income_2020l)

#other food assistance program

data_1$foodassist <- 0
data_1$foodassist[is.na(data_1$prgm_3m___2)] <- NA
data_1$foodassist[is.na(data_1$prgm_3m___3)] <- NA
data_1$foodassist[is.na(data_1$prgm_3m___4)] <- NA
data_1$foodassist[is.na(data_1$prgm_3m___5)] <- NA
data_1$foodassist[is.na(data_1$prgm_3m___6)] <- NA
data_1$foodassist[is.na(data_1$prgm_3m___7)] <- NA

data_1$foodassist[data_1$prgm_3m___2 == 1 | data_1$prgm_3m___3 == 1 | data_1$prgm_3m___4 == 1 | data_1$prgm_3m___5 == 1 | data_1$prgm_3m___6 == 1 | data_1$prgm_3m___7 == 1] <- 1

table(data_1$foodassist)


#frequency of shopping groceries
data_1$groc_1 <- 0
data_1$groc_1[data_1$groc_loc_freq1 == 2] <- 0.5
data_1$groc_1[data_1$groc_loc_freq1 == 3] <- 1
data_1$groc_1[data_1$groc_loc_freq1 == 4] <- 2
data_1$groc_1[data_1$groc_loc_freq1 == 5] <- 3
data_1$groc_1[data_1$groc_loc_freq1 == 6] <- 4
data_1$groc_1[data_1$groc_loc_freq1 == 7] <- 10
data_1$groc_1[data_1$groc_loc_freq1 == 8] <- 18
data_1$groc_1[data_1$groc_loc_freq1 == 9] <- 24
data_1$groc_1[is.na(data_1$groc_loc_freq1)] <- NA

data_1$groc_2 <- 0
data_1$groc_2[data_1$groc_loc_freq2 == 2] <- 0.5
data_1$groc_2[data_1$groc_loc_freq2 == 3] <- 1
data_1$groc_2[data_1$groc_loc_freq2 == 4] <- 2
data_1$groc_2[data_1$groc_loc_freq2 == 5] <- 3
data_1$groc_2[data_1$groc_loc_freq2 == 6] <- 4
data_1$groc_2[data_1$groc_loc_freq2 == 7] <- 10
data_1$groc_2[data_1$groc_loc_freq2 == 8] <- 18
data_1$groc_2[data_1$groc_loc_freq2 == 9] <- 24
data_1$groc_2[is.na(data_1$groc_loc_freq2)] <- NA


data_1$groc_3 <- 0
data_1$groc_3[data_1$groc_loc_freq3 == 2] <- 0.5
data_1$groc_3[data_1$groc_loc_freq3 == 3] <- 1
data_1$groc_3[data_1$groc_loc_freq3 == 4] <- 2
data_1$groc_3[data_1$groc_loc_freq3 == 5] <- 3
data_1$groc_3[data_1$groc_loc_freq3 == 6] <- 4
data_1$groc_3[data_1$groc_loc_freq3 == 7] <- 10
data_1$groc_3[data_1$groc_loc_freq3 == 8] <- 18
data_1$groc_3[data_1$groc_loc_freq3 == 9] <- 24
data_1$groc_3[is.na(data_1$groc_loc_freq3)] <- NA


data_1$groc_4 <- 0
data_1$groc_4[data_1$groc_loc_freq4 == 2] <- 0.5
data_1$groc_4[data_1$groc_loc_freq4 == 3] <- 1
data_1$groc_4[data_1$groc_loc_freq4 == 4] <- 2
data_1$groc_4[data_1$groc_loc_freq4 == 5] <- 3
data_1$groc_4[data_1$groc_loc_freq4 == 6] <- 4
data_1$groc_4[data_1$groc_loc_freq4 == 7] <- 10
data_1$groc_4[data_1$groc_loc_freq4 == 8] <- 18
data_1$groc_4[data_1$groc_loc_freq4 == 9] <- 24
data_1$groc_4[is.na(data_1$groc_loc_freq4)] <- NA


data_1$groc_5 <- 0
data_1$groc_5[data_1$groc_loc_freq5 == 2] <- 0.5
data_1$groc_5[data_1$groc_loc_freq5 == 3] <- 1
data_1$groc_5[data_1$groc_loc_freq5 == 4] <- 2
data_1$groc_5[data_1$groc_loc_freq5 == 5] <- 3
data_1$groc_5[data_1$groc_loc_freq5 == 6] <- 4
data_1$groc_5[data_1$groc_loc_freq5 == 7] <- 10
data_1$groc_5[data_1$groc_loc_freq5 == 8] <- 18
data_1$groc_5[data_1$groc_loc_freq5 == 9] <- 24
data_1$groc_5[is.na(data_1$groc_loc_freq5)] <- NA


data_1$groc_6 <- 0
data_1$groc_6[data_1$groc_loc_freq6 == 2] <- 0.5
data_1$groc_6[data_1$groc_loc_freq6 == 3] <- 1
data_1$groc_6[data_1$groc_loc_freq6 == 4] <- 2
data_1$groc_6[data_1$groc_loc_freq6 == 5] <- 3
data_1$groc_6[data_1$groc_loc_freq6 == 6] <- 4
data_1$groc_6[data_1$groc_loc_freq6 == 7] <- 10
data_1$groc_6[data_1$groc_loc_freq6 == 8] <- 18
data_1$groc_6[data_1$groc_loc_freq6 == 9] <- 24
data_1$groc_6[is.na(data_1$groc_loc_freq6)] <- NA


data_1$groc_7 <- 0
data_1$groc_7[data_1$groc_loc_freq7 == 2] <- 0.5
data_1$groc_7[data_1$groc_loc_freq7 == 3] <- 1
data_1$groc_7[data_1$groc_loc_freq7 == 4] <- 2
data_1$groc_7[data_1$groc_loc_freq7 == 5] <- 3
data_1$groc_7[data_1$groc_loc_freq7 == 6] <- 4
data_1$groc_7[data_1$groc_loc_freq7 == 7] <- 10
data_1$groc_7[data_1$groc_loc_freq7 == 8] <- 18
data_1$groc_7[data_1$groc_loc_freq7 == 9] <- 24
data_1$groc_7[is.na(data_1$groc_loc_freq7)] <- NA


data_1$groc_8 <- 0
data_1$groc_8[data_1$groc_loc_freq8 == 2] <- 0.5
data_1$groc_8[data_1$groc_loc_freq8 == 3] <- 1
data_1$groc_8[data_1$groc_loc_freq8 == 4] <- 2
data_1$groc_8[data_1$groc_loc_freq8 == 5] <- 3
data_1$groc_8[data_1$groc_loc_freq8 == 6] <- 4
data_1$groc_8[data_1$groc_loc_freq8 == 7] <- 10
data_1$groc_8[data_1$groc_loc_freq8 == 8] <- 18
data_1$groc_8[data_1$groc_loc_freq8 == 9] <- 24
data_1$groc_8[is.na(data_1$groc_loc_freq8)] <- NA


data_1$groc_9 <- 0
data_1$groc_9[data_1$groc_loc_freq9 == 2] <- 0.5
data_1$groc_9[data_1$groc_loc_freq9 == 3] <- 1
data_1$groc_9[data_1$groc_loc_freq9 == 4] <- 2
data_1$groc_9[data_1$groc_loc_freq9 == 5] <- 3
data_1$groc_9[data_1$groc_loc_freq9 == 6] <- 4
data_1$groc_9[data_1$groc_loc_freq9 == 7] <- 10
data_1$groc_9[data_1$groc_loc_freq9 == 8] <- 18
data_1$groc_9[data_1$groc_loc_freq9 == 9] <- 24
data_1$groc_9[is.na(data_1$groc_loc_freq9)] <- NA


data_1$groc_10 <- 0
data_1$groc_10[data_1$groc_loc_freq10 == 2] <- 0.5
data_1$groc_10[data_1$groc_loc_freq10 == 3] <- 1
data_1$groc_10[data_1$groc_loc_freq10 == 4] <- 2
data_1$groc_10[data_1$groc_loc_freq10 == 5] <- 3
data_1$groc_10[data_1$groc_loc_freq10 == 6] <- 4
data_1$groc_10[data_1$groc_loc_freq10 == 7] <- 10
data_1$groc_10[data_1$groc_loc_freq10 == 8] <- 18
data_1$groc_10[data_1$groc_loc_freq10 == 9] <- 24
data_1$groc_10[is.na(data_1$groc_loc_freq10)] <- NA


data_1$groc_11 <- 0
data_1$groc_11[data_1$groc_loc_freq11 == 2] <- 0.5
data_1$groc_11[data_1$groc_loc_freq11 == 3] <- 1
data_1$groc_11[data_1$groc_loc_freq11 == 4] <- 2
data_1$groc_11[data_1$groc_loc_freq11 == 5] <- 3
data_1$groc_11[data_1$groc_loc_freq11 == 6] <- 4
data_1$groc_11[data_1$groc_loc_freq11 == 7] <- 10
data_1$groc_11[data_1$groc_loc_freq11 == 8] <- 18
data_1$groc_11[data_1$groc_loc_freq11 == 9] <- 24
data_1$groc_11[is.na(data_1$groc_loc_freq11)] <- NA


data_1$groc_12 <- 0
data_1$groc_12[data_1$groc_loc_freq12 == 2] <- 0.5
data_1$groc_12[data_1$groc_loc_freq12 == 3] <- 1
data_1$groc_12[data_1$groc_loc_freq12 == 4] <- 2
data_1$groc_12[data_1$groc_loc_freq12 == 5] <- 3
data_1$groc_12[data_1$groc_loc_freq12 == 6] <- 4
data_1$groc_12[data_1$groc_loc_freq12 == 7] <- 10
data_1$groc_12[data_1$groc_loc_freq12 == 8] <- 18
data_1$groc_12[data_1$groc_loc_freq12 == 9] <- 24
data_1$groc_12[is.na(data_1$groc_loc_freq12)] <- NA


data_1$groc_13 <- 0
data_1$groc_13[data_1$groc_loc_freq13 == 2] <- 0.5
data_1$groc_13[data_1$groc_loc_freq13 == 3] <- 1
data_1$groc_13[data_1$groc_loc_freq13 == 4] <- 2
data_1$groc_13[data_1$groc_loc_freq13 == 5] <- 3
data_1$groc_13[data_1$groc_loc_freq13 == 6] <- 4
data_1$groc_13[data_1$groc_loc_freq13 == 7] <- 10
data_1$groc_13[data_1$groc_loc_freq13 == 8] <- 18
data_1$groc_13[data_1$groc_loc_freq13 == 9] <- 24
data_1$groc_13[is.na(data_1$groc_loc_freq13)] <- NA


data_1$groc_14 <- 0
data_1$groc_14[data_1$groc_loc_freq14 == 2] <- 0.5
data_1$groc_14[data_1$groc_loc_freq14 == 3] <- 1
data_1$groc_14[data_1$groc_loc_freq14 == 4] <- 2
data_1$groc_14[data_1$groc_loc_freq14 == 5] <- 3
data_1$groc_14[data_1$groc_loc_freq14 == 6] <- 4
data_1$groc_14[data_1$groc_loc_freq14 == 7] <- 10
data_1$groc_14[data_1$groc_loc_freq14 == 8] <- 18
data_1$groc_14[data_1$groc_loc_freq14 == 9] <- 24
data_1$groc_14[is.na(data_1$groc_loc_freq14)] <- NA


data_1$groc_15 <- 0
data_1$groc_15[data_1$groc_loc_freq15 == 2] <- 0.5
data_1$groc_15[data_1$groc_loc_freq15 == 3] <- 1
data_1$groc_15[data_1$groc_loc_freq15 == 4] <- 2
data_1$groc_15[data_1$groc_loc_freq15 == 5] <- 3
data_1$groc_15[data_1$groc_loc_freq15 == 6] <- 4
data_1$groc_15[data_1$groc_loc_freq15 == 7] <- 10
data_1$groc_15[data_1$groc_loc_freq15 == 8] <- 18
data_1$groc_15[data_1$groc_loc_freq15 == 9] <- 24
data_1$groc_15[is.na(data_1$groc_loc_freq15)] <- NA


data_1$groc_16 <- 0
data_1$groc_16[data_1$groc_loc_freq16 == 2] <- 0.5
data_1$groc_16[data_1$groc_loc_freq16 == 3] <- 1
data_1$groc_16[data_1$groc_loc_freq16 == 4] <- 2
data_1$groc_16[data_1$groc_loc_freq16 == 5] <- 3
data_1$groc_16[data_1$groc_loc_freq16 == 6] <- 4
data_1$groc_16[data_1$groc_loc_freq16 == 7] <- 10
data_1$groc_16[data_1$groc_loc_freq16 == 8] <- 18
data_1$groc_16[data_1$groc_loc_freq16 == 9] <- 24
data_1$groc_16[is.na(data_1$groc_loc_freq16)] <- NA


data_1$groc_sum <- with(data_1, groc_1 + groc_2 + groc_3 + groc_4 + groc_5 + groc_6 + groc_7 + groc_8 + groc_9 + groc_10 + groc_11 + groc_12 + groc_13 + groc_14 + groc_15 + groc_16)


#frequency of getting free food from donation sites

data_1$rec_1 <- 0
data_1$rec_1[data_1$rec_loc_freq1 == 2] <- 0.5
data_1$rec_1[data_1$rec_loc_freq1 == 3] <- 1
data_1$rec_1[data_1$rec_loc_freq1 == 4] <- 2
data_1$rec_1[data_1$rec_loc_freq1 == 5] <- 3
data_1$rec_1[data_1$rec_loc_freq1 == 6] <- 4
data_1$rec_1[data_1$rec_loc_freq1 == 7] <- 10
data_1$rec_1[data_1$rec_loc_freq1 == 8] <- 18
data_1$rec_1[data_1$rec_loc_freq1 == 9] <- 24
data_1$rec_1[is.na(data_1$rec_loc_freq1)] <- NA

data_1$rec_2 <- 0
data_1$rec_2[data_1$rec_loc_freq2 == 2] <- 0.5
data_1$rec_2[data_1$rec_loc_freq2 == 3] <- 1
data_1$rec_2[data_1$rec_loc_freq2 == 4] <- 2
data_1$rec_2[data_1$rec_loc_freq2 == 5] <- 3
data_1$rec_2[data_1$rec_loc_freq2 == 6] <- 4
data_1$rec_2[data_1$rec_loc_freq2 == 7] <- 10
data_1$rec_2[data_1$rec_loc_freq2 == 8] <- 18
data_1$rec_2[data_1$rec_loc_freq2 == 9] <- 24
data_1$rec_2[is.na(data_1$rec_loc_freq2)] <- NA

data_1$rec_3 <- 0
data_1$rec_3[data_1$rec_loc_freq3 == 2] <- 0.5
data_1$rec_3[data_1$rec_loc_freq3 == 3] <- 1
data_1$rec_3[data_1$rec_loc_freq3 == 4] <- 2
data_1$rec_3[data_1$rec_loc_freq3 == 5] <- 3
data_1$rec_3[data_1$rec_loc_freq3 == 6] <- 4
data_1$rec_3[data_1$rec_loc_freq3 == 7] <- 10
data_1$rec_3[data_1$rec_loc_freq3 == 8] <- 18
data_1$rec_3[data_1$rec_loc_freq3 == 9] <- 24
data_1$rec_3[is.na(data_1$rec_loc_freq3)] <- NA

data_1$rec_4 <- 0
data_1$rec_4[data_1$rec_loc_freq4 == 2] <- 0.5
data_1$rec_4[data_1$rec_loc_freq4 == 3] <- 1
data_1$rec_4[data_1$rec_loc_freq4 == 4] <- 2
data_1$rec_4[data_1$rec_loc_freq4 == 5] <- 3
data_1$rec_4[data_1$rec_loc_freq4 == 6] <- 4
data_1$rec_4[data_1$rec_loc_freq4 == 7] <- 10
data_1$rec_4[data_1$rec_loc_freq4 == 8] <- 18
data_1$rec_4[data_1$rec_loc_freq4 == 9] <- 24
data_1$rec_4[is.na(data_1$rec_loc_freq4)] <- NA

data_1$rec_5 <- 0
data_1$rec_5[data_1$rec_loc_freq5 == 2] <- 0.5
data_1$rec_5[data_1$rec_loc_freq5 == 3] <- 1
data_1$rec_5[data_1$rec_loc_freq5 == 4] <- 2
data_1$rec_5[data_1$rec_loc_freq5 == 5] <- 3
data_1$rec_5[data_1$rec_loc_freq5 == 6] <- 4
data_1$rec_5[data_1$rec_loc_freq5 == 7] <- 10
data_1$rec_5[data_1$rec_loc_freq5 == 8] <- 18
data_1$rec_5[data_1$rec_loc_freq5 == 9] <- 24
data_1$rec_5[is.na(data_1$rec_loc_freq5)] <- NA


data_1$rec_6 <- 0
data_1$rec_6[data_1$rec_loc_freq6 == 2] <- 0.5
data_1$rec_6[data_1$rec_loc_freq6 == 3] <- 1
data_1$rec_6[data_1$rec_loc_freq6 == 4] <- 2
data_1$rec_6[data_1$rec_loc_freq6 == 5] <- 3
data_1$rec_6[data_1$rec_loc_freq6 == 6] <- 4
data_1$rec_6[data_1$rec_loc_freq6 == 7] <- 10
data_1$rec_6[data_1$rec_loc_freq6 == 8] <- 18
data_1$rec_6[data_1$rec_loc_freq6 == 9] <- 24
data_1$rec_6[is.na(data_1$rec_loc_freq6)] <- NA


data_1$rec_7 <- 0
data_1$rec_7[data_1$rec_loc_freq7 == 2] <- 0.5
data_1$rec_7[data_1$rec_loc_freq7 == 3] <- 1
data_1$rec_7[data_1$rec_loc_freq7 == 4] <- 2
data_1$rec_7[data_1$rec_loc_freq7 == 5] <- 3
data_1$rec_7[data_1$rec_loc_freq7 == 6] <- 4
data_1$rec_7[data_1$rec_loc_freq7 == 7] <- 10
data_1$rec_7[data_1$rec_loc_freq7 == 8] <- 18
data_1$rec_7[data_1$rec_loc_freq7 == 9] <- 24
data_1$rec_7[is.na(data_1$rec_loc_freq7)] <- NA


data_1$rec_8 <- 0
data_1$rec_8[data_1$rec_loc_freq8 == 2] <- 0.5
data_1$rec_8[data_1$rec_loc_freq8 == 3] <- 1
data_1$rec_8[data_1$rec_loc_freq8 == 4] <- 2
data_1$rec_8[data_1$rec_loc_freq8 == 5] <- 3
data_1$rec_8[data_1$rec_loc_freq8 == 6] <- 4
data_1$rec_8[data_1$rec_loc_freq8 == 7] <- 10
data_1$rec_8[data_1$rec_loc_freq8 == 8] <- 18
data_1$rec_8[data_1$rec_loc_freq8 == 9] <- 24
data_1$rec_8[is.na(data_1$rec_loc_freq8)] <- NA

data_1$rec_9 <- 0
data_1$rec_9[data_1$rec_loc_freq9 == 2] <- 0.5
data_1$rec_9[data_1$rec_loc_freq9 == 3] <- 1
data_1$rec_9[data_1$rec_loc_freq9 == 4] <- 2
data_1$rec_9[data_1$rec_loc_freq9 == 5] <- 3
data_1$rec_9[data_1$rec_loc_freq9 == 6] <- 4
data_1$rec_9[data_1$rec_loc_freq9 == 7] <- 10
data_1$rec_9[data_1$rec_loc_freq9 == 8] <- 18
data_1$rec_9[data_1$rec_loc_freq9 == 9] <- 24
data_1$rec_9[is.na(data_1$rec_loc_freq9)] <- NA

data_1$rec_10 <- 0
data_1$rec_10[data_1$rec_loc_freq10 == 2] <- 0.5
data_1$rec_10[data_1$rec_loc_freq10 == 3] <- 1
data_1$rec_10[data_1$rec_loc_freq10 == 4] <- 2
data_1$rec_10[data_1$rec_loc_freq10 == 5] <- 3
data_1$rec_10[data_1$rec_loc_freq10 == 6] <- 4
data_1$rec_10[data_1$rec_loc_freq10 == 7] <- 10
data_1$rec_10[data_1$rec_loc_freq10 == 8] <- 18
data_1$rec_10[data_1$rec_loc_freq10 == 9] <- 24
data_1$rec_10[is.na(data_1$rec_loc_freq10)] <- NA

data_1$rec_11 <- 0
data_1$rec_11[data_1$rec_loc_freq11 == 2] <- 0.5
data_1$rec_11[data_1$rec_loc_freq11 == 3] <- 1
data_1$rec_11[data_1$rec_loc_freq11 == 4] <- 2
data_1$rec_11[data_1$rec_loc_freq11 == 5] <- 3
data_1$rec_11[data_1$rec_loc_freq11 == 6] <- 4
data_1$rec_11[data_1$rec_loc_freq11 == 7] <- 10
data_1$rec_11[data_1$rec_loc_freq11 == 8] <- 18
data_1$rec_11[data_1$rec_loc_freq11 == 9] <- 24
data_1$rec_11[is.na(data_1$rec_loc_freq11)] <- NA

data_1$rec_12 <- 0
data_1$rec_12[data_1$rec_loc_freq12 == 2] <- 0.5
data_1$rec_12[data_1$rec_loc_freq12 == 3] <- 1
data_1$rec_12[data_1$rec_loc_freq12 == 4] <- 2
data_1$rec_12[data_1$rec_loc_freq12 == 5] <- 3
data_1$rec_12[data_1$rec_loc_freq12 == 6] <- 4
data_1$rec_12[data_1$rec_loc_freq12 == 7] <- 10
data_1$rec_12[data_1$rec_loc_freq12 == 8] <- 18
data_1$rec_12[data_1$rec_loc_freq12 == 9] <- 24
data_1$rec_12[is.na(data_1$rec_loc_freq12)] <- NA

data_1$rec_13 <- 0
data_1$rec_13[data_1$rec_loc_freq13 == 2] <- 0.5
data_1$rec_13[data_1$rec_loc_freq13 == 3] <- 1
data_1$rec_13[data_1$rec_loc_freq13 == 4] <- 2
data_1$rec_13[data_1$rec_loc_freq13 == 5] <- 3
data_1$rec_13[data_1$rec_loc_freq13 == 6] <- 4
data_1$rec_13[data_1$rec_loc_freq13 == 7] <- 10
data_1$rec_13[data_1$rec_loc_freq13 == 8] <- 18
data_1$rec_13[data_1$rec_loc_freq13 == 9] <- 24
data_1$rec_13[is.na(data_1$rec_loc_freq13)] <- NA

data_1$rec_sum <- with(data_1, rec_1 + rec_2 + rec_3 + rec_4 + rec_5 + rec_6 + rec_7 + rec_8 + rec_9 + rec_10 + rec_11 + rec_12 + rec_13)


#groc_fv_freq_all

data_1$groc_f1 <- 0
data_1$groc_f1[data_1$groc_fv1 == 2] <- 0.5
data_1$groc_f1[data_1$groc_fv1 == 3] <- 1
data_1$groc_f1[data_1$groc_fv1 == 4] <- 2
data_1$groc_f1[data_1$groc_fv1 == 5] <- 3
data_1$groc_f1[data_1$groc_fv1 == 6] <- 4
data_1$groc_f1[data_1$groc_fv1 == 7] <- 10
data_1$groc_f1[data_1$groc_fv1 == 8] <- 18
data_1$groc_f1[data_1$groc_fv1 == 9] <- 24
data_1$groc_f1[is.na(data_1$groc_fv1)] <- NA


data_1$groc_f2 <- 0
data_1$groc_f2[data_1$groc_fv2 == 2] <- 0.5
data_1$groc_f2[data_1$groc_fv2 == 3] <- 1
data_1$groc_f2[data_1$groc_fv2 == 4] <- 2
data_1$groc_f2[data_1$groc_fv2 == 5] <- 3
data_1$groc_f2[data_1$groc_fv2 == 6] <- 4
data_1$groc_f2[data_1$groc_fv2 == 7] <- 10
data_1$groc_f2[data_1$groc_fv2 == 8] <- 18
data_1$groc_f2[data_1$groc_fv2 == 9] <- 24
data_1$groc_f2[is.na(data_1$groc_fv2)] <- NA

data_1$groc_f3 <- 0
data_1$groc_f3[data_1$groc_fv3 == 2] <- 0.5
data_1$groc_f3[data_1$groc_fv3 == 3] <- 1
data_1$groc_f3[data_1$groc_fv3 == 4] <- 2
data_1$groc_f3[data_1$groc_fv3 == 5] <- 3
data_1$groc_f3[data_1$groc_fv3 == 6] <- 4
data_1$groc_f3[data_1$groc_fv3 == 7] <- 10
data_1$groc_f3[data_1$groc_fv3 == 8] <- 18
data_1$groc_f3[data_1$groc_fv3 == 9] <- 24
data_1$groc_f3[is.na(data_1$groc_fv3)] <- NA


data_1$groc_f4 <- 0
data_1$groc_f4[data_1$groc_fv4 == 2] <- 0.5
data_1$groc_f4[data_1$groc_fv4 == 3] <- 1
data_1$groc_f4[data_1$groc_fv4 == 4] <- 2
data_1$groc_f4[data_1$groc_fv4 == 5] <- 3
data_1$groc_f4[data_1$groc_fv4 == 6] <- 4
data_1$groc_f4[data_1$groc_fv4 == 7] <- 10
data_1$groc_f4[data_1$groc_fv4 == 8] <- 18
data_1$groc_f4[data_1$groc_fv4 == 9] <- 24
data_1$groc_f4[is.na(data_1$groc_fv4)] <- NA


data_1$groc_f5 <- 0
data_1$groc_f5[data_1$groc_fv5 == 2] <- 0.5
data_1$groc_f5[data_1$groc_fv5 == 3] <- 1
data_1$groc_f5[data_1$groc_fv5 == 4] <- 2
data_1$groc_f5[data_1$groc_fv5 == 5] <- 3
data_1$groc_f5[data_1$groc_fv5 == 6] <- 4
data_1$groc_f5[data_1$groc_fv5 == 7] <- 10
data_1$groc_f5[data_1$groc_fv5 == 8] <- 18
data_1$groc_f5[data_1$groc_fv5 == 9] <- 24
data_1$groc_f5[is.na(data_1$groc_fv5)] <- NA


data_1$groc_f6 <- 0
data_1$groc_f6[data_1$groc_fv6 == 2] <- 0.5
data_1$groc_f6[data_1$groc_fv6 == 3] <- 1
data_1$groc_f6[data_1$groc_fv6 == 4] <- 2
data_1$groc_f6[data_1$groc_fv6 == 5] <- 3
data_1$groc_f6[data_1$groc_fv6 == 6] <- 4
data_1$groc_f6[data_1$groc_fv6 == 7] <- 10
data_1$groc_f6[data_1$groc_fv6 == 8] <- 18
data_1$groc_f6[data_1$groc_fv6 == 9] <- 24
data_1$groc_f6[is.na(data_1$groc_fv6)] <- NA


data_1$groc_f7 <- 0
data_1$groc_f7[data_1$groc_fv7 == 2] <- 0.5
data_1$groc_f7[data_1$groc_fv7 == 3] <- 1
data_1$groc_f7[data_1$groc_fv7 == 4] <- 2
data_1$groc_f7[data_1$groc_fv7 == 5] <- 3
data_1$groc_f7[data_1$groc_fv7 == 6] <- 4
data_1$groc_f7[data_1$groc_fv7 == 7] <- 10
data_1$groc_f7[data_1$groc_fv7 == 8] <- 18
data_1$groc_f7[data_1$groc_fv7 == 9] <- 24
data_1$groc_f7[is.na(data_1$groc_fv7)] <- NA


data_1$groc_f8 <- 0
data_1$groc_f8[data_1$groc_fv8 == 2] <- 0.5
data_1$groc_f8[data_1$groc_fv8 == 3] <- 1
data_1$groc_f8[data_1$groc_fv8 == 4] <- 2
data_1$groc_f8[data_1$groc_fv8 == 5] <- 3
data_1$groc_f8[data_1$groc_fv8 == 6] <- 4
data_1$groc_f8[data_1$groc_fv8 == 7] <- 10
data_1$groc_f8[data_1$groc_fv8 == 8] <- 18
data_1$groc_f8[data_1$groc_fv8 == 9] <- 24
data_1$groc_f8[is.na(data_1$groc_fv8)] <- NA


data_1$groc_f9 <- 0
data_1$groc_f9[data_1$groc_fv9 == 2] <- 0.5
data_1$groc_f9[data_1$groc_fv9 == 3] <- 1
data_1$groc_f9[data_1$groc_fv9 == 4] <- 2
data_1$groc_f9[data_1$groc_fv9 == 5] <- 3
data_1$groc_f9[data_1$groc_fv9 == 6] <- 4
data_1$groc_f9[data_1$groc_fv9 == 7] <- 10
data_1$groc_f9[data_1$groc_fv9 == 8] <- 18
data_1$groc_f9[data_1$groc_fv9 == 9] <- 24
data_1$groc_f9[is.na(data_1$groc_fv9)] <- NA


data_1$groc_f10 <- 0
data_1$groc_f10[data_1$groc_fv10 == 2] <- 0.5
data_1$groc_f10[data_1$groc_fv10 == 3] <- 1
data_1$groc_f10[data_1$groc_fv10 == 4] <- 2
data_1$groc_f10[data_1$groc_fv10 == 5] <- 3
data_1$groc_f10[data_1$groc_fv10 == 6] <- 4
data_1$groc_f10[data_1$groc_fv10 == 7] <- 10
data_1$groc_f10[data_1$groc_fv10 == 8] <- 18
data_1$groc_f10[data_1$groc_fv10 == 9] <- 24
data_1$groc_f10[is.na(data_1$groc_fv10)] <- NA


data_1$groc_f11 <- 0
data_1$groc_f11[data_1$groc_fv11 == 2] <- 0.5
data_1$groc_f11[data_1$groc_fv11 == 3] <- 1
data_1$groc_f11[data_1$groc_fv11 == 4] <- 2
data_1$groc_f11[data_1$groc_fv11 == 5] <- 3
data_1$groc_f11[data_1$groc_fv11 == 6] <- 4
data_1$groc_f11[data_1$groc_fv11 == 7] <- 10
data_1$groc_f11[data_1$groc_fv11 == 8] <- 18
data_1$groc_f11[data_1$groc_fv11 == 9] <- 24
data_1$groc_f11[is.na(data_1$groc_fv11)] <- NA


data_1$groc_f12 <- 0
data_1$groc_f12[data_1$groc_fv12 == 2] <- 0.5
data_1$groc_f12[data_1$groc_fv12 == 3] <- 1
data_1$groc_f12[data_1$groc_fv12 == 4] <- 2
data_1$groc_f12[data_1$groc_fv12 == 5] <- 3
data_1$groc_f12[data_1$groc_fv12 == 6] <- 4
data_1$groc_f12[data_1$groc_fv12 == 7] <- 10
data_1$groc_f12[data_1$groc_fv12 == 8] <- 18
data_1$groc_f12[data_1$groc_fv12 == 9] <- 24
data_1$groc_f12[is.na(data_1$groc_fv12)] <- NA


data_1$groc_f13 <- 0
data_1$groc_f13[data_1$groc_fv13 == 2] <- 0.5
data_1$groc_f13[data_1$groc_fv13 == 3] <- 1
data_1$groc_f13[data_1$groc_fv13 == 4] <- 2
data_1$groc_f13[data_1$groc_fv13 == 5] <- 3
data_1$groc_f13[data_1$groc_fv13 == 6] <- 4
data_1$groc_f13[data_1$groc_fv13 == 7] <- 10
data_1$groc_f13[data_1$groc_fv13 == 8] <- 18
data_1$groc_f13[data_1$groc_fv13 == 9] <- 24
data_1$groc_f13[is.na(data_1$groc_fv13)] <- NA


data_1$groc_f14 <- 0
data_1$groc_f14[data_1$groc_fv14 == 2] <- 0.5
data_1$groc_f14[data_1$groc_fv14 == 3] <- 1
data_1$groc_f14[data_1$groc_fv14 == 4] <- 2
data_1$groc_f14[data_1$groc_fv14 == 5] <- 3
data_1$groc_f14[data_1$groc_fv14 == 6] <- 4
data_1$groc_f14[data_1$groc_fv14 == 7] <- 10
data_1$groc_f14[data_1$groc_fv14 == 8] <- 18
data_1$groc_f14[data_1$groc_fv14 == 9] <- 24
data_1$groc_f14[is.na(data_1$groc_fv14)] <- NA


data_1$groc_f15 <- 0
data_1$groc_f15[data_1$groc_fv15 == 2] <- 0.5
data_1$groc_f15[data_1$groc_fv15 == 3] <- 1
data_1$groc_f15[data_1$groc_fv15 == 4] <- 2
data_1$groc_f15[data_1$groc_fv15 == 5] <- 3
data_1$groc_f15[data_1$groc_fv15 == 6] <- 4
data_1$groc_f15[data_1$groc_fv15 == 7] <- 10
data_1$groc_f15[data_1$groc_fv15 == 8] <- 18
data_1$groc_f15[data_1$groc_fv15 == 9] <- 24
data_1$groc_f15[is.na(data_1$groc_fv15)] <- NA


data_1$groc_f16 <- 0
data_1$groc_f16[data_1$groc_fv16 == 2] <- 0.5
data_1$groc_f16[data_1$groc_fv16 == 3] <- 1
data_1$groc_f16[data_1$groc_fv16 == 4] <- 2
data_1$groc_f16[data_1$groc_fv16 == 5] <- 3
data_1$groc_f16[data_1$groc_fv16 == 6] <- 4
data_1$groc_f16[data_1$groc_fv16 == 7] <- 10
data_1$groc_f16[data_1$groc_fv16 == 8] <- 18
data_1$groc_f16[data_1$groc_fv16 == 9] <- 24
data_1$groc_f16[is.na(data_1$groc_fv16)] <- NA


data_1$groc_fv_sum <- with(data_1, groc_f1 + groc_f2 + groc_f3 + groc_f4 + groc_f5 + groc_f6 + groc_f7 + groc_f8 + groc_f9 + groc_f10 + groc_f11 + groc_f12 + groc_f13 + groc_f14 + groc_f15 + groc_f16)


#rec_fv_all


data_1$rec_f1 <- 0
data_1$rec_f1[data_1$rec_fv1 == 2] <- 0.5
data_1$rec_f1[data_1$rec_fv1 == 3] <- 1
data_1$rec_f1[data_1$rec_fv1 == 4] <- 2
data_1$rec_f1[data_1$rec_fv1 == 5] <- 3
data_1$rec_f1[data_1$rec_fv1 == 6] <- 4
data_1$rec_f1[data_1$rec_fv1 == 7] <- 10
data_1$rec_f1[data_1$rec_fv1 == 8] <- 18
data_1$rec_f1[data_1$rec_fv1 == 9] <- 24
data_1$rec_f1[is.na(data_1$rec_fv1)] <- NA

data_1$rec_f2 <- 0
data_1$rec_f2[data_1$rec_fv2 == 2] <- 0.5
data_1$rec_f2[data_1$rec_fv2 == 3] <- 1
data_1$rec_f2[data_1$rec_fv2 == 4] <- 2
data_1$rec_f2[data_1$rec_fv2 == 5] <- 3
data_1$rec_f2[data_1$rec_fv2 == 6] <- 4
data_1$rec_f2[data_1$rec_fv2 == 7] <- 10
data_1$rec_f2[data_1$rec_fv2 == 8] <- 18
data_1$rec_f2[data_1$rec_fv2 == 9] <- 24
data_1$rec_f2[is.na(data_1$rec_fv2)] <- NA

data_1$rec_f3 <- 0
data_1$rec_f3[data_1$rec_fv3 == 2] <- 0.5
data_1$rec_f3[data_1$rec_fv3 == 3] <- 1
data_1$rec_f3[data_1$rec_fv3 == 4] <- 2
data_1$rec_f3[data_1$rec_fv3 == 5] <- 3
data_1$rec_f3[data_1$rec_fv3 == 6] <- 4
data_1$rec_f3[data_1$rec_fv3 == 7] <- 10
data_1$rec_f3[data_1$rec_fv3 == 8] <- 18
data_1$rec_f3[data_1$rec_fv3 == 9] <- 24
data_1$rec_f3[is.na(data_1$rec_fv3)] <- NA

data_1$rec_f4 <- 0
data_1$rec_f4[data_1$rec_fv4 == 2] <- 0.5
data_1$rec_f4[data_1$rec_fv4 == 3] <- 1
data_1$rec_f4[data_1$rec_fv4 == 4] <- 2
data_1$rec_f4[data_1$rec_fv4 == 5] <- 3
data_1$rec_f4[data_1$rec_fv4 == 6] <- 4
data_1$rec_f4[data_1$rec_fv4 == 7] <- 10
data_1$rec_f4[data_1$rec_fv4 == 8] <- 18
data_1$rec_f4[data_1$rec_fv4 == 9] <- 24
data_1$rec_f4[is.na(data_1$rec_fv4)] <- NA

data_1$rec_f5 <- 0
data_1$rec_f5[data_1$rec_fv5 == 2] <- 0.5
data_1$rec_f5[data_1$rec_fv5 == 3] <- 1
data_1$rec_f5[data_1$rec_fv5 == 4] <- 2
data_1$rec_f5[data_1$rec_fv5 == 5] <- 3
data_1$rec_f5[data_1$rec_fv5 == 6] <- 4
data_1$rec_f5[data_1$rec_fv5 == 7] <- 10
data_1$rec_f5[data_1$rec_fv5 == 8] <- 18
data_1$rec_f5[data_1$rec_fv5 == 9] <- 24
data_1$rec_f5[is.na(data_1$rec_fv5)] <- NA

data_1$rec_f6 <- 0
data_1$rec_f6[data_1$rec_fv6 == 2] <- 0.5
data_1$rec_f6[data_1$rec_fv6 == 3] <- 1
data_1$rec_f6[data_1$rec_fv6 == 4] <- 2
data_1$rec_f6[data_1$rec_fv6 == 5] <- 3
data_1$rec_f6[data_1$rec_fv6 == 6] <- 4
data_1$rec_f6[data_1$rec_fv6 == 7] <- 10
data_1$rec_f6[data_1$rec_fv6 == 8] <- 18
data_1$rec_f6[data_1$rec_fv6 == 9] <- 24
data_1$rec_f6[is.na(data_1$rec_fv6)] <- NA


data_1$rec_f7 <- 0
data_1$rec_f7[data_1$rec_fv7 == 2] <- 0.5
data_1$rec_f7[data_1$rec_fv7 == 3] <- 1
data_1$rec_f7[data_1$rec_fv7 == 4] <- 2
data_1$rec_f7[data_1$rec_fv7 == 5] <- 3
data_1$rec_f7[data_1$rec_fv7 == 6] <- 4
data_1$rec_f7[data_1$rec_fv7 == 7] <- 10
data_1$rec_f7[data_1$rec_fv7 == 8] <- 18
data_1$rec_f7[data_1$rec_fv7 == 9] <- 24
data_1$rec_f7[is.na(data_1$rec_fv7)] <- NA

data_1$rec_f8 <- 0
data_1$rec_f8[data_1$rec_fv8 == 2] <- 0.5
data_1$rec_f8[data_1$rec_fv8 == 3] <- 1
data_1$rec_f8[data_1$rec_fv8 == 4] <- 2
data_1$rec_f8[data_1$rec_fv8 == 5] <- 3
data_1$rec_f8[data_1$rec_fv8 == 6] <- 4
data_1$rec_f8[data_1$rec_fv8 == 7] <- 10
data_1$rec_f8[data_1$rec_fv8 == 8] <- 18
data_1$rec_f8[data_1$rec_fv8 == 9] <- 24
data_1$rec_f8[is.na(data_1$rec_fv8)] <- NA

data_1$rec_f9 <- 0
data_1$rec_f9[data_1$rec_fv9 == 2] <- 0.5
data_1$rec_f9[data_1$rec_fv9 == 3] <- 1
data_1$rec_f9[data_1$rec_fv9 == 4] <- 2
data_1$rec_f9[data_1$rec_fv9 == 5] <- 3
data_1$rec_f9[data_1$rec_fv9 == 6] <- 4
data_1$rec_f9[data_1$rec_fv9 == 7] <- 10
data_1$rec_f9[data_1$rec_fv9 == 8] <- 18
data_1$rec_f9[data_1$rec_fv9 == 9] <- 24
data_1$rec_f9[is.na(data_1$rec_fv9)] <- NA

data_1$rec_f10 <- 0
data_1$rec_f10[data_1$rec_fv10 == 2] <- 0.5
data_1$rec_f10[data_1$rec_fv10 == 3] <- 1
data_1$rec_f10[data_1$rec_fv10 == 4] <- 2
data_1$rec_f10[data_1$rec_fv10 == 5] <- 3
data_1$rec_f10[data_1$rec_fv10 == 6] <- 4
data_1$rec_f10[data_1$rec_fv10 == 7] <- 10
data_1$rec_f10[data_1$rec_fv10 == 8] <- 18
data_1$rec_f10[data_1$rec_fv10 == 9] <- 24
data_1$rec_f10[is.na(data_1$rec_fv10)] <- NA

data_1$rec_f11 <- 0
data_1$rec_f11[data_1$rec_fv11 == 2] <- 0.5
data_1$rec_f11[data_1$rec_fv11 == 3] <- 1
data_1$rec_f11[data_1$rec_fv11 == 4] <- 2
data_1$rec_f11[data_1$rec_fv11 == 5] <- 3
data_1$rec_f11[data_1$rec_fv11 == 6] <- 4
data_1$rec_f11[data_1$rec_fv11 == 7] <- 10
data_1$rec_f11[data_1$rec_fv11 == 8] <- 18
data_1$rec_f11[data_1$rec_fv11 == 9] <- 24
data_1$rec_f11[is.na(data_1$rec_fv11)] <- NA

data_1$rec_f12 <- 0
data_1$rec_f12[data_1$rec_fv12 == 2] <- 0.5
data_1$rec_f12[data_1$rec_fv12 == 3] <- 1
data_1$rec_f12[data_1$rec_fv12 == 4] <- 2
data_1$rec_f12[data_1$rec_fv12 == 5] <- 3
data_1$rec_f12[data_1$rec_fv12 == 6] <- 4
data_1$rec_f12[data_1$rec_fv12 == 7] <- 10
data_1$rec_f12[data_1$rec_fv12 == 8] <- 18
data_1$rec_f12[data_1$rec_fv12 == 9] <- 24
data_1$rec_f12[is.na(data_1$rec_fv12)] <- NA

data_1$rec_f13 <- 0
data_1$rec_f13[data_1$rec_fv13 == 2] <- 0.5
data_1$rec_f13[data_1$rec_fv13 == 3] <- 1
data_1$rec_f13[data_1$rec_fv13 == 4] <- 2
data_1$rec_f13[data_1$rec_fv13 == 5] <- 3
data_1$rec_f13[data_1$rec_fv13 == 6] <- 4
data_1$rec_f13[data_1$rec_fv13 == 7] <- 10
data_1$rec_f13[data_1$rec_fv13 == 8] <- 18
data_1$rec_f13[data_1$rec_fv13 == 9] <- 24
data_1$rec_f13[is.na(data_1$rec_fv13)] <- NA

data_1$rec_fv_sum <- with(data_1, rec_f1 + rec_f2 + rec_f3 + rec_f4 + rec_f5 + rec_f6 + rec_f7 + rec_f8 + rec_f9 + rec_f10 + rec_f11 + rec_f12 + rec_f13)


#add some store specific pattern
data_1$groc_supercenter <- with(data_1, groc_16)
data_1$groc_supe <- with(data_1, groc_9 + groc_10 + groc_11 + groc_12 + groc_13 + groc_14 + groc_15)

data_1$groc_conv <- with(data_1, groc_1 + groc_2 + groc_3 + groc_5 + groc_6 + groc_7)

data_1$groc_farm <- with(data_1, groc_4 + groc_8)


#add some store specific pattern
data_1$groc_fv_supercenter <- with(data_1, groc_fv16)
data_1$groc_fv_supe <- with(data_1, groc_fv9 + groc_fv10 + groc_fv11 + groc_fv12 + groc_fv13 + groc_fv14 + groc_fv15)

data_1$groc_fv_conv <- with(data_1, groc_fv1 + groc_fv2 + groc_fv3 + groc_fv5 + groc_fv6 + groc_fv7)

data_1$groc_fv_farm <- with(data_1, groc_fv4 + groc_fv8)


#groc_groc groc_conv groc_disc groc_supe groc_farm


#college
data_1$college_b[data_1$college == 1] <- 0
data_1$college_b[data_1$college == 2] <- 0
data_1$college_b[data_1$college == 3] <- 0
data_1$college_b[data_1$college == 4] <- 0
data_1$college_b[data_1$college == 5] <- 1
data_1$college_b[data_1$college == 6] <- 1

data_1$college <- data_1$college_b

#change race and college to categorical
data_1$race[data_1$race==3] <- 1
data_1$race[data_1$race==4] <- 1
data_1$race[data_1$race==5] <- 1
data_1$race[data_1$race==7] <- 1
data_1$race[data_1$race==8] <- 1
data_1$race[data_1$race==9] <- 1
data_1$race[data_1$race==10] <- 1

data_1$white <- data_1$race
data_1$white[data_1$white==0] <- 2
data_1$white[data_1$white==1] <- 0
data_1$white[data_1$white==2] <- 1

data_1$race <- data_1$white


#survey round
data_1$survey_1 <- 0
data_1$survey_1[data_1$survey_round==1] <- 1

data_1$survey_2 <- 0
data_1$survey_2[data_1$survey_round==2] <- 1

data_1$survey_3 <- 0
data_1$survey_3[data_1$survey_round==3] <- 1

data_1$survey_4 <- 0
data_1$survey_4[data_1$survey_round==4] <- 1


##summary statistics
table(data_1$prgm_3m___1, data_1$fsstatus_binary_10item)
table(data_1$prgm_12m___1, data_1$fsstatus_binary_10item)

table(data_1$stayers, data_1$fsstatus_binary_18item)
table(data_1$fsstatus_binary_18item)
table(data_1$particip, data_1$fsstatus_binary_10item)
table(data_1$prgm_12m___1, data_1$prgm_3m___1)
table(data_1$prgm_12m___1)
table(data_1$prgm_3m___1)

table(data_3particip$prgm_3m___1, data_3particip$fsstatus_binary_10item)
table(data_12particip$prgm_12m___1, data_12particip$fsstatus_binary_10item)
table(data_123particip$prgm_12m___1, data_123particip$fsstatus_binary_10item)

#correlation
cor(data_1)


#number of observation

datano1 <- data_1 %>%  # MatchIt does not allow missing values
  dplyr::select(lincome, prgm_3m___1) %>%
  na.omit()

table(datano1$prgm_3m___1)


#subset datasets
data_eligible130 <- subset(data_1, data_1$eligible_130 == 1)
data_eligible180 <- subset(data_1, data_1$eligible_180 == 1)
data_eligible300 <- subset(data_1, data_1$eligible_300 == 1)
data_particip <- subset(data_1, data_1$prgm_3m___1 == 1 | data_1$prgm_12m___1 == 1)
data_nonparticip <- subset(data_1, data_1$prgm_3m___1 == 0 & data_1$prgm_12m___1 == 0)
data_3particip <- subset(data_1, data_1$prgm_3m___1 == 0)
data_12particip <- subset(data_1, data_1$prgm_12m___11 == 1)
data_123particip <- subset(data_1, data_1$prgm_12m___11 == 1 & data_1$prgm_3m___1 == 1)
#data_1 <- subset(data_1, data_1$survey_round == 1)

###################################### prgm_3m___1 ####################################################################
#######################################################################################################################

### balance test ### particip
#1.1 Difference-in-means: outcome variable (fsstatus_binary_18item)

#fsstatus_binary_18item
data_1 %>%
  group_by(prgm_3m___1) %>%
  summarise(n_num = n(),
            mean = mean(fsstatus_binary_18item, na.rm=T),
            std = sd(fsstatus_binary_18item, na.rm=T))

#fsstatus_binary_10item
data_1 %>%
  group_by(prgm_3m___1) %>%
  summarise(n_num = n(),
            mean = mean(fsstatus_binary_10item, na.rm=T),
            std = sd(fsstatus_binary_10item, na.rm=T))

#fsstatus_binary_6item
data_1 %>%
  group_by(prgm_3m___1) %>%
  summarise(n_num = n(),
            mean = mean(fsstatus_binary_6item, na.rm=T))

#fsstatus_18item_downtrend
sapply(data_1$fsstatus_18item_downtrend, mean, na.rm = TRUE)

#fsstatus_b
data_1 %>%
  group_by(prgm_3m___1) %>%
  summarise(n_num = n(),
            mean = mean(fsstatus_b, na.rm = T),
            std = sd(fsstatus_b, na.rm = T))

#fsstatus_10item_downtrend
data_1 %>%
  group_by(prgm_3m___1) %>%
  summarise(n_num = n(),
            mean = mean(fsstatus_10item_downtrend, na.rm = T))

#fsstatus_6item_downtrend
data_1 %>%
  group_by(prgm_3m___1) %>%
  summarise(n_num = n(),
            mean = mean(fsstatus_6item_downtrend, na.rm = T))

#fssl_18item
data_1 %>%
  group_by(prgm_3m___1) %>%
  summarise(n_num = n(),
            mean = mean(fssl_18item, na.rm = T),
            std = sd(fssl_18item, na.rm = T))

#logfvdaily
data_1 %>%
  group_by(prgm_3m___1) %>%
  summarise(n_num = n(),
            mean = mean(logfvdaily, na.rm = T),
            std = sd(logfvdaily, na.rm = T))
#fvdaily
data_1 %>%
  group_by(prgm_3m___1) %>%
  summarise(n_num = n(),
            mean = mean(fruitveg_daily_total , na.rm = T),
            std = sd(fruitveg_daily_total, na.rm = T))

#t test for all dependent variables
with(data_1, t.test(fsstatus_binary_18item ~ prgm_3m___1))
with(data_1, t.test(fsstatus_binary_10item ~ prgm_3m___1))
with(data_1, t.test(fsstatus_binary_6item ~ prgm_3m___1))
with(data_1, t.test(fsstatus_18item_downtrend ~ prgm_3m___1))
with(data_1, t.test(fsstatus_10item_downtrend ~ prgm_3m___1))
with(data_1, t.test(fsstatus_6item_downtrend ~ prgm_3m___1))
with(data_1, t.test(logfvdaily ~ prgm_3m___1))
with(data_1, t.test(fruitveg_daily_total ~ prgm_3m___1))  #balanced
with(data_1, t.test(fssl_18item ~ prgm_3m___1))
with(data_1, t.test(fsstatus_b ~ prgm_3m___1))

#define covariate list
data_1_vars_1 <- c('lincome', 'income_2020l', 'age', 'race','college', 'house_num_adult', 'house_num_child', 'foodassist', 'employ___1', 'employ___3', 'groc_fv_sum', 'rec_fv_sum', 'groc_sum', 'rec_sum', 'groc_supercenter', 'groc_conv', 'groc_supe', 'groc_farm', 'survey_2', 'survey_3', 'survey_4')  #include only variables for matching

data_1_vars_2 <- c('lincome', 'income_2020l', 'age', 'race','college', 'house_num_adult', 'house_num_child', 'foodassist', 'travel_miles', 'groc_supercenter', 'groc_conv', 'groc_supe', 'groc_farm', 'employ___1', 'employ___3', 'groc_fv_sum', 'rec_fv_sum', 'groc_sum', 'rec_sum',  'survey_2', 'survey_3', 'survey_4') 


data_1 %>%
  group_by(prgm_3m___1) %>%
  dplyr::select(one_of(data_1_vars_1)) %>%
  summarise_all(list(mean=~mean(., na.rm = TRUE)))

data_1 %>%
  group_by(prgm_3m___1) %>%
  dplyr::select(one_of(data_1_vars_1)) %>%
  summarise_all(list(sd=~sd(., na.rm = TRUE)))

data_1 %>%
  group_by(prgm_3m___1) %>%
  dplyr::select(one_of(data_1_vars_2)) %>%
  summarise_all(funs(mean(., na.rm = TRUE)))

data_1 %>%
  group_by(prgm_3m___1) %>%
  dplyr::select(one_of(data_1_vars_2)) %>%
  summarise_all(list(sd=~sd(., na.rm = TRUE)))


# Carry out t-tests to evaluate whether these means are statistically distinguishable:

lapply(data_1_vars_1, function(v) {
  t.test(data_1[, v] ~ data_1[, 'prgm_3m___1'])
})

lapply(data_1_vars_2, function(v) {
  t.test(data_1[, v] ~ data_1[, 'prgm_3m___1'])
})


#conclusion: 
#except [8], other pre-matching covariates are all significantly different


################################# matching #####################################
#########################################################################################################

#1 Propensity score (ps) estimation

# We estimate the propensity score by running a logit model where the outcome variable 
# is a binary variable indicating participation status.

ps1 <- glm(prgm_3m___1 ~ lincome + house_num_adult + house_num_child + foodassist + race + age + employ___1 + employ___3 + groc_sum + rec_sum + groc_fv_sum + rec_fv_sum + groc_supercenter + groc_conv + groc_supe + groc_farm,
           family = "binomial", data = data_1)
summary(ps1)


ps_pred <- data.frame(pr_score = predict(ps1, type = "response"),
                      prgm_3m___1 = ps1$model$prgm_3m___1)
head(ps_pred)

#2.1 Examining the region of common support
#After estimating the propensity score, it is useful to plot histograms of the estimated propensity scores 
#by treatment status

labs <- paste("Particip status:", c("Participate", "Not Participate"))
ps_pred %>%
  mutate(prgm_3m___1 = ifelse(prgm_3m___1 == 1, labs[1], labs[2])) %>%
  ggplot(aes(x = pr_score)) +
  geom_histogram(color = "white") +
  facet_wrap(~prgm_3m___1) +
  xlab("Probability of participating SNAP") +
  theme_bw()


#3 Executing a matching algorithm

# The method we use below is to find pairs of observations that have very similar propensity scores, 
# but that differ in their treatment status.  We use the package MatchIt for this. This package estimates 
# the propensity score in the background and then  matches observations based on the method of choice 
# ("nearest" in this case).


data_1_nomiss1 <- data_1 %>%  # MatchIt does not allow missing values
  dplyr::select(fsstatus_binary_18item, fsstatus_binary_10item, fsstatus_binary_6item, fsstatus_b, fsstatus_l, logfvdaily, prgm_3m___1, income_clean, one_of(data_1_vars_1)) %>%
  na.omit()

data_1_nomiss2 <- data_1 %>%  # MatchIt does not allow missing values
  dplyr::select(fsstatus_binary_10item, fsstatus_binary_6item, fsstatus_b, fsstatus_l, logfvdaily, prgm_3m___1, income_clean, one_of(data_1_vars_2)) %>%
  na.omit()

#'groc_fv_sum', 'rec_fv_sum', 'groc_sum', 'rec_sum', 'groc_groc', 'groc_conv', 'groc_disc', 'groc_supe', 'groc_farm'

matched1 <- matchit(prgm_3m___1 ~ lincome + house_num_adult + house_num_child + foodassist + race + age + employ___1  + employ___3 + groc_sum + groc_conv,
                    method = "nearest", distance = "mahalanobis", data = data_1_nomiss1)

matched2 <- matchit(prgm_3m___1 ~ lincome + house_num_adult + house_num_child + foodassist + race + age + employ___1 + employ___3 + groc_sum + groc_conv,
                    method = "nearest", distance = "mahalanobis", data = data_1_nomiss2)

# To create a dataframe containing only the matched observations, use the match.data() function:

matched.sample1 <- match.data(matched1)
dim(matched.sample1)

matched.sample2 <- match.data(matched2)
dim(matched.sample2)


data_1_nomiss1 %>%
  group_by(prgm_3m___1) %>%
  dplyr::select(one_of(data_1_vars_1)) %>%
  summarise_all(list(mean=~mean(., na.rm = TRUE)))

data_1_nomiss1 %>%
  group_by(prgm_3m___1) %>%
  dplyr::select(one_of(data_1_vars_1)) %>%
  summarise_all(list(sd=~sd(., na.rm = TRUE)))

data_1_nomiss2 %>%
  group_by(prgm_3m___1) %>%
  dplyr::select(one_of(data_1_vars_2)) %>%
  summarise_all(list(mean=~mean(., na.rm = TRUE)))

data_1_nomiss2 %>%
  group_by(prgm_3m___1) %>%
  dplyr::select(one_of(data_1_vars_2)) %>%
  summarise_all(list(sd=~sd(., na.rm = TRUE)))

data_eligible130 %>%
  group_by(prgm_3m___1) %>%
  dplyr::select(one_of(data_1_vars_2)) %>%
  summarise_all(list(mean=~mean(., na.rm = TRUE)))

data_eligible130 %>%
  group_by(prgm_3m___1) %>%
  dplyr::select(one_of(data_1_vars_2)) %>%
  summarise_all(list(sd=~sd(., na.rm = TRUE)))

aggregate(income_clean ~ prgm_3m___1, data=data_eligible130, mean)
aggregate(income_clean ~ prgm_3m___1, data=data_eligible130, sd)

table(data_eligible130$age, data_eligible130$prgm_3m___1)

# 4 Examining covariate balance in the matched sample
# We'll do three things to assess covariate balance in the matched sample:
#   
# t-tests of difference-in-means
# computation of the average absolute standardized difference ("standardized imbalance")

# 4.1 Difference-in-means

# The means below indicate that we have attained a high degree of balance on the five covariates included 
# in the model.

matched.sample1 %>%
  group_by(prgm_3m___1) %>%
  dplyr::select(one_of(data_1_vars_1)) %>%
  summarise_all(list(mean=~mean(., na.rm = TRUE)))

matched.sample1 %>%
  group_by(prgm_3m___1) %>%
  dplyr::select(one_of(data_1_vars_1)) %>%
  summarise_all(list(sd=~sd(., na.rm = TRUE)))

matched.sample2 %>%
  group_by(prgm_3m___1) %>%
  dplyr::select(one_of(data_1_vars_2)) %>%
  summarise_all(list(mean=~mean(., na.rm = TRUE)))

matched.sample2 %>%
  group_by(prgm_3m___1) %>%
  dplyr::select(one_of(data_1_vars_2)) %>%
  summarise_all(list(sd=~sd(., na.rm = TRUE)))

datano1 <- matched.sample1 %>%  # MatchIt does not allow missing values
  dplyr::select(age, prgm_3m___1) %>%
  na.omit()

matched.sample2 %>%
  group_by(prgm_3m___1) %>%
  dplyr::select(income_clean) %>%
  summarise_all(list(mean=~mean(., na.rm = TRUE)))

matched.sample2 %>%
  group_by(prgm_3m___1) %>%
  dplyr::select(income_clean) %>%
  summarise_all(list(sd=~sd(., na.rm = TRUE)))


table(datano1$prgm_3m___1)

lapply(data_1_vars_1, function(v) {
  t.test(matched.sample1[, v] ~ matched.sample1$prgm_3m___1)
})  ## 4 out of 20 are not matched

lapply(data_1_vars_2, function(v) {
  t.test(matched.sample2[, v] ~ matched.sample2$prgm_3m___1)
})

lapply(data_1_vars_2, function(v) {
  t.test(data_eligible130[, v] ~ data_eligible130$prgm_3m___1)
})

# 5 Estimating treatment effects


#################################### fsstatus_binary_10item #######################################

# Estimating the treatment effect with logit with or without covariates:

logit1 <- glm(fsstatus_binary_10item ~ prgm_3m___1 + lincome + income_2020l + house_num_adult + house_num_child + foodassist + employ___1 + employ___3 + age + race + college + survey_2 + survey_3 + survey_4, data = matched.sample1, family = "binomial")
summary(logit1)
m1 <- margins(logit1)
modelsummary(m1)
#conclusion: coefficient is 1.19***

logit2 <- glm(fsstatus_binary_10item ~ prgm_3m___1 + lincome + income_2020l+ house_num_adult + house_num_child + foodassist + employ___1 + employ___3 + age + race + college + travel_miles + survey_2 + survey_3 + survey_4, data = matched.sample2, family = "binomial")
summary(logit2)
m2 <- margins(logit2)
modelsummary(m2)
#conclusion: coefficient is 1.19***

logit3 <- glm(fsstatus_binary_10item ~ prgm_3m___1 + lincome + income_2020l+house_num_adult + house_num_child + foodassist + employ___1 + employ___3 + age + race + college + groc_sum + rec_sum + survey_2 + survey_3 + survey_4, data = matched.sample1, family = "binomial")
summary(logit3)
m3 <- margins(logit3)
summary(m3)
#conclusion: coefficient is 1.85 ****

logit4 <- glm(fsstatus_binary_10item ~ prgm_3m___1 + lincome + income_2020l+house_num_adult + house_num_child + foodassist + employ___1 + employ___3 + age + race + college + groc_fv_sum + rec_fv_sum + survey_2 + survey_3 + survey_4, data = matched.sample1, family = "binomial")
summary(logit4)
m4 <- margins(logit4)
summary(m4)
#conclusion: coefficient is 1.85 ****

logit5 <- glm(fsstatus_binary_10item ~ prgm_3m___1 + lincome + income_2020l+house_num_adult + house_num_child + foodassist + employ___1 + employ___3 + age + race + college + travel_miles + groc_sum + rec_sum + survey_2 + survey_3 + survey_4, data = matched.sample2, family = "binomial")
summary(logit5)
m5 <- margins(logit5)
summary(m5)
#conclusion: coefficient is 1.19***

logit6 <- glm(fsstatus_binary_10item ~ prgm_3m___1 + lincome + income_2020l+house_num_adult + house_num_child + foodassist + employ___1 + employ___3 + age + race + college + travel_miles + groc_fv_sum + rec_fv_sum + survey_2 + survey_3 + survey_4, data = matched.sample2, family = "binomial")
summary(logit6)
m6 <- margins(logit6)
summary(m6)
#conclusion: coefficient is 1.43

models1 <- list(
  m1, m2, m3, m4, m5, m6
)

cm <- c('prgm_3m___1' = 'SNAP Participation 3M',
        'age' = 'Age',
        'race' = 'White',
        'lincome' = 'log of Income',
        'income_2020l' = 'Income 2020 Less',
        'house_num_adult' = 'Number of Adults',
        'house_num_child' = 'Number of Children',
        'college' = 'College',
        'foodassist' = "Other Food Assistance",
        'employ___1' = 'Employed',
        'employ___3' = 'Unemployed',
        'travel_miles' = 'Travel Miles',
        'travel_minutes' = 'Travel Minutes',
        'groc_sum' = 'Freq. Grocery',
        'rec_sum' = 'Freq. Grocery from DS',
        'groc_fv_sum' = 'Freq. FV',
        'rec_fv_sum' = 'Freq. FV from DS',
        'survey_2' = 'Survey T2',
        'survey_3' = 'Survey T3',
        'survey_4' = 'Survey T4'
)


modelsummary(models1, stars = TRUE, coef_map = cm, output = "latex")


################################# S8 Table ####################################################
matched.sample1$snap_groc <- matched.sample1$prgm_3m___1*matched.sample1$groc_sum
matched.sample1$snap_grocfv <- matched.sample1$prgm_3m___1*matched.sample1$groc_fv_sum
matched.sample1$groc_grocfv <- matched.sample1$groc_sum*matched.sample1$groc_fv_sum
matched.sample2$snap_groc <- matched.sample2$prgm_3m___1*matched.sample2$groc_sum
matched.sample2$snap_grocfv <- matched.sample2$prgm_3m___1*matched.sample2$groc_fv_sum
matched.sample2$groc_grocfv <- matched.sample2$groc_sum*matched.sample2$groc_fv_sum


logit3 <- glm(fsstatus_binary_10item ~ prgm_3m___1 + lincome + income_2020l+house_num_adult + house_num_child + foodassist + employ___1 + employ___3 + age + race + college + groc_sum + groc_grocfv+snap_groc + rec_sum + survey_2 + survey_3 + survey_4, data = matched.sample1, family = "binomial")
summary(logit3)
m3 <- margins(logit3)
summary(m3)
#conclusion: coefficient is 1.85 ****

logit4 <- glm(fsstatus_binary_10item ~ prgm_3m___1 + lincome + income_2020l+house_num_adult + house_num_child + foodassist + employ___1 + employ___3 + age + race + college + groc_fv_sum + groc_grocfv+snap_grocfv+ rec_fv_sum + survey_2 + survey_3 + survey_4, data = matched.sample1, family = "binomial")
summary(logit4)
m4 <- margins(logit4)
summary(m4)
#conclusion: coefficient is 1.85 ****

logit5 <- glm(fsstatus_binary_10item ~ prgm_3m___1 + lincome + income_2020l+house_num_adult + house_num_child + foodassist + employ___1 + employ___3 + age + race + college + travel_miles + groc_sum +groc_grocfv+ snap_groc+ rec_sum + survey_2 + survey_3 + survey_4, data = matched.sample2, family = "binomial")
summary(logit5)
m5 <- margins(logit5)
summary(m5)
#conclusion: coefficient is 1.19***

logit6 <- glm(fsstatus_binary_10item ~ prgm_3m___1 + lincome + income_2020l+house_num_adult + house_num_child + foodassist + employ___1 + employ___3 + age + race + college + travel_miles + groc_fv_sum + groc_grocfv+snap_grocfv+ rec_fv_sum + survey_2 + survey_3 + survey_4, data = matched.sample2, family = "binomial")
summary(logit6)
m6 <- margins(logit6)
summary(m6)
#conclusion: coefficient is 1.43

models1 <- list(
  m3, m4, m5, m6
)

cm <- c('prgm_3m___1' = 'SNAP Participation 3M',
        'age' = 'Age',
        'race' = 'White',
        'lincome' = 'log of Income',
        'income_2020l' = 'Income 2020 Less',
        'house_num_adult' = 'Number of Adults',
        'house_num_child' = 'Number of Children',
        'college' = 'College',
        'foodassist' = "Other Food Assistance",
        'employ___1' = 'Employed',
        'employ___3' = 'Unemployed',
        'travel_miles' = 'Travel Miles',
        'travel_minutes' = 'Travel Minutes',
        'groc_sum' = 'Freq. Grocery',
        'groc_grocfv' = "Freq. Grocery \times Freq. FV",
        'snap_groc' = 'Freq. Grocery & SNAP',
        'rec_sum' = 'Freq. Grocery from DS',
        'groc_fv_sum' = 'Freq. FV',
        'snap_grocfv' = 'Freq. FV & SNAP',
        'rec_fv_sum' = 'Freq. FV from DS',
        'survey_2' = 'Survey T2',
        'survey_3' = 'Survey T3',
        'survey_4' = 'Survey T4'
)


modelsummary(models1, stars = TRUE, coef_map = cm, output = "latex")


#################################### fsstatus_b #######################################

# Estimating the treatment effect with logit with or without covariates:

logit1 <- glm(fsstatus_b ~ prgm_3m___1 + lincome + house_num_adult + house_num_child + foodassist + employ___1 + employ___3 + age + race + college + survey_2 + survey_3 + survey_4, data = matched.sample1)
summary(logit1)
m1 <- margins(logit1)
modelsummary(m1)
#conclusion: coefficient is 1.19***

logit2 <- glm(fsstatus_b ~ prgm_3m___1 + lincome + house_num_adult + house_num_child + foodassist + employ___1 + employ___3 + age + race + college + travel_miles + survey_2 + survey_3 + survey_4, data = matched.sample2, family = "binomial")
summary(logit2)
m2 <- margins(logit2)
modelsummary(m2)
#conclusion: coefficient is 1.19***

logit3 <- glm(fsstatus_b ~ prgm_3m___1 + lincome + house_num_adult + house_num_child + foodassist + employ___1 + employ___3 + age + race + college + groc_sum + rec_sum + survey_2 + survey_3 + survey_4, data = matched.sample1, family = "binomial")
summary(logit3)
m3 <- margins(logit3)
summary(m3)
#conclusion: coefficient is 1.85 ****

logit4 <- glm(fsstatus_b ~ prgm_3m___1 + lincome + house_num_adult + house_num_child + foodassist + employ___1 + employ___3 + age + race + college + groc_fv_sum + rec_fv_sum + survey_2 + survey_3 + survey_4, data = matched.sample1, family = "binomial")
summary(logit4)
m4 <- margins(logit4)
summary(m4)
#conclusion: coefficient is 1.85 ****

logit5 <- glm(fsstatus_b ~ prgm_3m___1 + lincome + house_num_adult + house_num_child + foodassist + employ___1 + employ___3 + age + race + college + travel_miles + groc_sum + rec_sum + survey_2 + survey_3 + survey_4, data = matched.sample2, family = "binomial")
summary(logit5)
m5 <- margins(logit5)
summary(m5)
#conclusion: coefficient is 1.19***

logit6 <- glm(fsstatus_b ~ prgm_3m___1 + lincome + house_num_adult + house_num_child + foodassist + employ___1 + employ___3 + age + race + college + travel_miles + groc_fv_sum + rec_fv_sum + survey_2 + survey_3 + survey_4, data = matched.sample2, family = "binomial")
summary(logit6)
m6 <- margins(logit6)
summary(m6)
#conclusion: coefficient is 1.43

models1 <- list(
  m1, m2, m3, m4, m5, m6
)


modelsummary(models1, stars = TRUE, coef_map = cm, output = "latex")


#################################### to validitate, use timepoint 1, fsstatus_binary_10item #######################################

# Estimating the treatment effect with logit with or without covariates:

logit1 <- glm(fsstatus_binary_10item ~ prgm_3m___1 + lincome + house_num_adult + house_num_child +employ___1 + employ___3 + age + race + college, data = matched.sample1)
summary(logit1)
m1 <- marginaleffects(logit1)
modelsummary(m1)
#conclusion: coefficient is 1.19***

logit2 <- glm(fsstatus_binary_10item ~ prgm_3m___1 + lincome + house_num_adult + house_num_child +employ___1 + employ___3 + age + race + college + travel_miles, data = matched.sample2, family = "binomial")
summary(logit2)
m2 <- margins(logit2)
modelsummary(m2)
#conclusion: coefficient is 1.19***

logit3 <- glm(fsstatus_b ~ prgm_3m___1 + lincome + house_num_adult + house_num_child +employ___1 + employ___3 + age + race + college + groc_sum + rec_sum, data = matched.sample1, family = "binomial")
summary(logit3)
m3 <- margins(logit3)
summary(m3)
#conclusion: coefficient is 1.85 ****

logit4 <- glm(fsstatus_b ~ prgm_3m___1 + lincome + house_num_adult + house_num_child +employ___1 + employ___3 + age + race + college + groc_fv_sum + rec_fv_sum, data = matched.sample1, family = "binomial")
summary(logit4)
m4 <- margins(logit4)
summary(m4)
#conclusion: coefficient is 1.85 ****

logit5 <- glm(fsstatus_binary_10item ~ prgm_3m___1 + lincome + house_num_adult + house_num_child +employ___1 + employ___3 + age + race + college + travel_miles + groc_sum + rec_sum, data = matched.sample2, family = "binomial")
summary(logit5)
m5 <- margins(logit5)
summary(m5)
#conclusion: coefficient is 1.19***

logit6 <- glm(fsstatus_binary_10item ~ prgm_3m___1 + lincome + house_num_adult + house_num_child +employ___1 + employ___3 + age + race + college + travel_miles + groc_fv_sum + rec_fv_sum, data = matched.sample2, family = "binomial")
summary(logit6)
m6 <- margins(logit6)
summary(m6)
#conclusion: coefficient is 1.43

models1 <- list(
  m1, m3, m4
)


modelsummary(models1, stars = TRUE, coef_map = cm, output = "latex")


#################################### fsstatus_binary_6item #######################################

# Estimating the treatment effect with logit with or without covariates:

logit21 <- glm(fsstatus_binary_6item ~ prgm_3m___1 + lincome + house_num_adult + house_num_child + foodassist + employ___1 + employ___3 + age + race + college  + survey_2 + survey_3 + survey_4, data = matched.sample1)
summary(logit21)
m21 <- marginaleffects(logit21)
modelsummary(m21, output = "default")
#conclusion: coefficient is 1.19***

logit22 <- glm(fsstatus_binary_6item ~ prgm_3m___1 + lincome + house_num_adult + house_num_child + foodassist +employ___1 + employ___3 + age + race + college + travel_miles + survey_2 + survey_3 + survey_4, data = matched.sample2, family = "binomial")
summary(logit22)
m22 <- margins(logit22)
modelsummary(m22)
#conclusion: coefficient is 1.19***

logit23 <- glm(fsstatus_binary_6item ~ prgm_3m___1 + lincome + house_num_adult + house_num_child + foodassist +employ___1 + employ___3 + age + race + college + groc_sum + rec_sum + survey_2 + survey_3 + survey_4 , data = matched.sample1, family = "binomial")
summary(logit23)
m23 <- margins(logit23)
summary(m23)
#conclusion: coefficient is 1.85 ****

logit24 <- glm(fsstatus_binary_6item ~ prgm_3m___1 + lincome + house_num_adult + house_num_child + foodassist +employ___1 + employ___3 + age + race + college + groc_fv_sum + rec_fv_sum + survey_2 + survey_3 + survey_4, data = matched.sample1, family = "binomial")
summary(logit24)
m24 <- margins(logit24)
summary(m24)
#conclusion: coefficient is 1.85 ****

logit25 <- glm(fsstatus_binary_6item ~ prgm_3m___1 + lincome + house_num_adult + house_num_child + foodassist +employ___1 + employ___3 + age + race + college + travel_miles + groc_sum + rec_sum + survey_2 + survey_3 + survey_4, data = matched.sample2, family = "binomial")
summary(logit25)
m25 <- margins(logit25)
summary(m25)
#conclusion: coefficient is 1.19***

logit26 <- glm(fsstatus_binary_6item ~ prgm_3m___1 + lincome + house_num_adult + house_num_child + foodassist +employ___1 + employ___3 + age + race + college + travel_miles + groc_fv_sum + rec_fv_sum  + survey_2 + survey_3 + survey_4, data = matched.sample2, family = "binomial")
summary(logit26)
m26 <- margins(logit26)
summary(m26)
#conclusion: coefficient is 1.43

models2 <- list(
  m21, m22, m23, m24, m25, m26
)


modelsummary(models2, stars = TRUE, coef_map = cm, output = "latex")


#################################### Very Low food security #######################################

# Estimating the treatment effect with logit with or without covariates:

logit41 <- glm(fsstatus_l ~ prgm_3m___1 + lincome + income_2020l+ house_num_adult + house_num_child +employ___1 + employ___3 + age + race + college  + survey_2 + survey_3 + survey_4, data = matched.sample1)
summary(logit41)
m41 <- marginaleffects(logit41)
modelsummary(m41)
#conclusion: coefficient is 1.19***

logit42 <- glm(fsstatus_l ~ prgm_3m___1 + lincome + income_2020l+ house_num_adult + house_num_child +employ___1 + employ___3 + age + race + college + travel_miles  + survey_2 + survey_3 + survey_4, data = matched.sample2, family = "binomial")
summary(logit42)
m42 <- margins(logit42)
modelsummary(m42)
#conclusion: coefficient is 1.19***

logit43 <- glm(fsstatus_l ~ prgm_3m___1 + lincome + income_2020l+ house_num_adult + house_num_child +employ___1 + employ___3 + age + race + college + groc_sum + rec_sum  + survey_2 + survey_3 + survey_4, data = matched.sample1, family = "binomial")
summary(logit43)
m43 <- margins(logit43)
summary(m43)
#conclusion: coefficient is 1.85 ****

logit44 <- glm(fsstatus_l ~ prgm_3m___1 + lincome + income_2020l+ house_num_adult + house_num_child +employ___1 + employ___3 + age + race + college + groc_fv_sum + rec_fv_sum  + survey_2 + survey_3 + survey_4, data = matched.sample1, family = "binomial")
summary(logit44)
m44 <- margins(logit44)
summary(m44)
#conclusion: coefficient is 1.85 ****

logit45 <- glm(fsstatus_l ~ prgm_3m___1 + lincome + income_2020l+ house_num_adult + house_num_child +employ___1 + employ___3 + age + race + college + travel_miles + groc_sum + rec_sum  + survey_2 + survey_3 + survey_4, data = matched.sample2, family = "binomial")
summary(logit45)
m45 <- margins(logit45)
summary(m45)
#conclusion: coefficient is 1.19***

logit46 <- glm(fsstatus_l ~ prgm_3m___1 + lincome + income_2020l+ house_num_adult + house_num_child +employ___1 + employ___3 + age + race + college + travel_miles + groc_fv_sum + rec_fv_sum  + survey_2 + survey_3 + survey_4, data = matched.sample2, family = "binomial")
summary(logit46)
m46 <- margins(logit46)
summary(m46)
#conclusion: coefficient is 1.43

models2 <- list(
  m41, m43, m44
)


modelsummary(models2, stars = TRUE, coef_map = cm, output = "latex")

#################################### fv index #######################################

# Estimating the treatment effect with logit with or without covariates:

logit31 <- lm(logfvdaily ~ prgm_3m___1 + lincome +  income_2020l+ house_num_adult + house_num_child + foodassist+employ___1 + employ___3 + age + race + college + survey_2 + survey_3 +survey_4, data = matched.sample1)
summary(logit31)
m31 <- marginaleffects(logit31)
modelsummary(m31, output = "default")
#conclusion: coefficient is 1.19***

logit32 <- lm(logfvdaily ~ prgm_3m___1 + lincome + income_2020l+ house_num_adult + house_num_child + foodassist+employ___1 + employ___3 + age + race + college + travel_miles + survey_2 + survey_3+survey_4, data = matched.sample2, family = "binomial")
summary(logit32)
m32 <- margins(logit32)
modelsummary(m32)
#conclusion: coefficient is 1.19***

logit33 <- lm(logfvdaily ~ prgm_3m___1 + lincome + income_2020l+ house_num_adult + house_num_child + foodassist+employ___1 + employ___3 + age + race + college + groc_sum + rec_sum + survey_2 + survey_3 +survey_4, data = matched.sample1, family = "binomial")
summary(logit33)
m33 <- margins(logit33)
summary(m33)
#conclusion: coefficient is 1.85 ****

logit34 <- lm(logfvdaily ~ prgm_3m___1 + lincome + income_2020l+ house_num_adult + house_num_child + foodassist+employ___1 + employ___3 + age + race + college + groc_fv_sum + rec_fv_sum  + survey_2 + survey_3+survey_4, data = matched.sample1, family = "binomial")
summary(logit34)
m34 <- margins(logit34)
summary(m34)
#conclusion: coefficient is 1.85 ****

logit35 <- lm(logfvdaily ~ prgm_3m___1 + lincome + income_2020l+ house_num_adult + house_num_child + foodassist+employ___1 + employ___3 + age + race + college + travel_miles  + groc_sum + rec_sum  + survey_2 + survey_3+survey_4, data = matched.sample2, family = "binomial")
summary(logit35)
m35 <- margins(logit35)
summary(m35)
#conclusion: coefficient is 1.19***

logit36 <- lm(logfvdaily ~ prgm_3m___1 + lincome + income_2020l+ house_num_adult + house_num_child + foodassist+employ___1 + employ___3 + age + race + college + travel_miles + groc_fv_sum + rec_fv_sum + survey_2 + survey_3 +survey_4, data = matched.sample2, family = "binomial")
summary(logit36)
m36 <- margins(logit36)
summary(m36)
#conclusion: coefficient is 1.43

models3 <- list(
  m31, m32, m33, m34, m35, m36
)


modelsummary(models3, stars = TRUE, coef_map = cm, output = "latex")


#################################### fv index with interaction term  #######################################
# groc_grocfv + snap_groc + snap_grocfv 
# Estimating the treatment effect with logit with or without covariates:

logit31 <- lm(logfvdaily ~ prgm_3m___1 + lincome +  income_2020l+ house_num_adult + house_num_child + foodassist+employ___1 + employ___3 + age + race + college + groc_grocfv + snap_groc + snap_grocfv + survey_2 + survey_3 +survey_4, data = matched.sample1)
summary(logit31)
m31 <- marginaleffects(logit31)
modelsummary(m31, output = "default")
#conclusion: coefficient is 1.19***

logit32 <- lm(logfvdaily ~ prgm_3m___1 + lincome + income_2020l+ house_num_adult + house_num_child + foodassist+employ___1 + employ___3 + age + race + college + groc_grocfv + snap_groc + snap_grocfv +travel_miles + survey_2 + survey_3+survey_4, data = matched.sample2, family = "binomial")
summary(logit32)
m32 <- margins(logit32)
modelsummary(m32)
#conclusion: coefficient is 1.19***

logit33 <- lm(logfvdaily ~ prgm_3m___1 + lincome + income_2020l+ house_num_adult + house_num_child + foodassist+employ___1 + employ___3 + age + race + college + groc_grocfv + snap_groc + snap_grocfv + groc_sum + rec_sum + survey_2 + survey_3 +survey_4, data = matched.sample1, family = "binomial")
summary(logit33)
m33 <- margins(logit33)
summary(m33)
#conclusion: coefficient is 1.85 ****

logit34 <- lm(logfvdaily ~ prgm_3m___1 + lincome + income_2020l+ house_num_adult + house_num_child + foodassist+employ___1 + employ___3 + age + race + college + groc_grocfv + snap_groc + snap_grocfv + groc_fv_sum + rec_fv_sum  + survey_2 + survey_3+survey_4, data = matched.sample1, family = "binomial")
summary(logit34)
m34 <- margins(logit34)
summary(m34)
#conclusion: coefficient is 1.85 ****

logit35 <- lm(logfvdaily ~ prgm_3m___1 + lincome + income_2020l+ house_num_adult + house_num_child + foodassist+employ___1 + employ___3 + age + race + college + groc_grocfv + snap_groc + snap_grocfv + travel_miles  + groc_sum + rec_sum  + survey_2 + survey_3+survey_4, data = matched.sample2, family = "binomial")
summary(logit35)
m35 <- margins(logit35)
summary(m35)
#conclusion: coefficient is 1.19***

logit36 <- lm(logfvdaily ~ prgm_3m___1 + lincome + income_2020l+ house_num_adult + house_num_child + foodassist+employ___1 + employ___3 + age + race + college + groc_grocfv + snap_groc + snap_grocfv + travel_miles + groc_fv_sum + rec_fv_sum + survey_2 + survey_3 +survey_4, data = matched.sample2, family = "binomial")
summary(logit36)
m36 <- margins(logit36)
summary(m36)
#conclusion: coefficient is 1.43

models3 <- list(
  m31, m32, m33, m34, m35, m36
)


modelsummary(models3, stars = TRUE, coef_map = cm, output = "latex")


#################################### fv index no matching  #######################################

# Estimating the treatment effect with logit with or without covariates:

logit31 <- lm(logfvdaily ~ prgm_3m___1 + lincome + income_2020l+ house_num_adult + house_num_child + foodassist+employ___1 + employ___3 + age + race + college + survey_2 + survey_3 +survey_4, data = data_eligible130)
summary(logit31)
m31 <- marginaleffects(logit31)
modelsummary(m31, output = "default")
#conclusion: coefficient is 1.19***

logit32 <- lm(logfvdaily ~ prgm_3m___1 + lincome + income_2020l+ house_num_adult + house_num_child + foodassist+employ___1 + employ___3 + age + race + college + travel_miles + survey_2 + survey_3+survey_4, data = data_eligible130, family = "binomial")
summary(logit32)
m32 <- margins(logit32)
modelsummary(m32)
#conclusion: coefficient is 1.19***

logit33 <- lm(logfvdaily ~ prgm_3m___1 + lincome + income_2020l+ house_num_adult + house_num_child + foodassist+employ___1 + employ___3 + age + race + college + groc_sum + rec_sum + survey_2 + survey_3 +survey_4, data = data_eligible130, family = "binomial")
summary(logit33)
m33 <- margins(logit33)
summary(m33)
#conclusion: coefficient is 1.85 ****

logit34 <- lm(logfvdaily ~ prgm_3m___1 + lincome + income_2020l+ house_num_adult + house_num_child + foodassist+employ___1 + employ___3 + age + race + college + groc_fv_sum + rec_fv_sum  + survey_2 + survey_3+survey_4, data = data_eligible130, family = "binomial")
summary(logit34)
m34 <- margins(logit34)
summary(m34)
#conclusion: coefficient is 1.85 ****

logit35 <- lm(logfvdaily ~ prgm_3m___1 + lincome + income_2020l+ house_num_adult + house_num_child + foodassist+employ___1 + employ___3 + age + race + college + travel_miles  + groc_sum + rec_sum  + survey_2 + survey_3+survey_4, data = data_eligible130, family = "binomial")
summary(logit35)
m35 <- margins(logit35)
summary(m35)
#conclusion: coefficient is 1.19***

logit36 <- lm(logfvdaily ~ prgm_3m___1 + lincome + income_2020l+ house_num_adult + house_num_child + foodassist+employ___1 + employ___3 + age + race + college + travel_miles + groc_fv_sum + rec_fv_sum + survey_2 + survey_3 +survey_4, data = data_eligible130, family = "binomial")
summary(logit36)
m36 <- margins(logit36)
summary(m36)
#conclusion: coefficient is 1.43

models3 <- list(
  m31, m32, m33, m34, m35, m36
)


modelsummary(models3, stars = TRUE, coef_map = cm, output = "latex")


################################## look at store specific store effect only ###################################
matched.sample1$supersnap <- matched.sample1$groc_supercenter*matched.sample1$prgm_3m___1
matched.sample1$convsnap <- matched.sample1$groc_conv*matched.sample1$prgm_3m___1
matched.sample1$supermsnap <- matched.sample1$groc_supe*matched.sample1$prgm_3m___1
matched.sample1$farmsnap <- matched.sample1$groc_farm*matched.sample1$prgm_3m___1


logit_s2 <- glm(fsstatus_binary_10item ~ prgm_3m___1 + lincome + income_2020l+ house_num_adult + house_num_child + foodassist +employ___1 + employ___3 + age + race + college + groc_supercenter + groc_conv + groc_supe + groc_farm + rec_sum +supersnap +supermsnap + convsnap+ farmsnap+ survey_2 + survey_3 + survey_4, data = matched.sample1, family = "binomial")
summary(logit_s2)
ms2 <- margins(logit_s2)
summary(ms2)
#conclusion: coefficient is 1.96 ***

logit_s3 <- glm(fsstatus_binary_6item ~ prgm_3m___1 + lincome + income_2020l+ house_num_adult + house_num_child  + foodassist+employ___1 + employ___3 + age + race + college + groc_supercenter + groc_conv + groc_supe + groc_farm + rec_sum + supersnap + convsnap + supermsnap + farmsnap+ survey_2 + survey_3 + survey_4, data = matched.sample1, family = "binomial")
summary(logit_s3)
ms3 <- margins(logit_s3)
summary(ms3)
#conclusion: coefficient is 1.96 ***

logit_s4 <- glm(fsstatus_b ~ prgm_3m___1 + lincome + income_2020l+ house_num_adult + house_num_child  + foodassist +employ___1 + employ___3 + age + race + college + groc_supercenter + groc_conv + groc_supe + groc_farm + rec_sum + supersnap + convsnap + supermsnap + farmsnap+ survey_2 + survey_3 + survey_4, data = matched.sample1, family = "binomial")
summary(logit_s4)
ms4 <- margins(logit_s4)
summary(ms4)
#conclusion: coefficient is 1.61 ***

logit_s5 <- glm(fsstatus_l ~ prgm_3m___1 + lincome + income_2020l+ house_num_adult + house_num_child  + foodassist +employ___1 + employ___3 + age + race + college + groc_supercenter + groc_conv + groc_supe + groc_farm + rec_sum + supersnap + convsnap + supermsnap + farmsnap+ survey_2 + survey_3 + survey_4, data = matched.sample1, family = "binomial")
summary(logit_s5)
ms5 <- margins(logit_s5)
summary(ms5)
#conclusion: coefficient is 1.61 ***


reg_s5 <- lm(logfvdaily ~ prgm_3m___1 + lincome + income_2020l+ house_num_adult + house_num_child  + foodassist+employ___1 + employ___3 + age + race + college + groc_supercenter + groc_conv + groc_supe + groc_farm + rec_sum + supersnap + convsnap + supermsnap + farmsnap + survey_2 + survey_3 + survey_4, data = matched.sample1)
summary(reg_s5)
ms6 <- margins(reg_s5)
summary(ms6)
#conclusion: coefficient is -0.021

models4 <- list(
  ms2, ms3, ms4, ms5, ms6
)

modeln4 <- list(
  ms2, ms3
)

cm4 <- c('prgm_3m___1' = 'SNAP Participation 3M',
         'age' = 'Age',
         'race' = 'White',
         'lincome' = 'log(Income)',
         'income_2020l' = 'Income 2020 Less',
         'house_num_adult' = 'Num of Adults',
         'house_num_child' = 'Num of Children',
         'foodassist' = "Other Food Assistance",
         'college' = 'College',
         'employ___1' = 'Employed',
         'employ___3' = 'Unemployed',
         'travel_miles' = 'Travel Miles',
         'rec_sum' = 'Freq. Food from DS',
         'groc_supercenter' = 'Freq. Supercenter',
         'groc_conv' = 'Freq. Convenience',
         'groc_supe' = 'Freq. Supermarket',
         'groc_farm' = 'Freq. Farmers',
         'supersnap' = 'Freq. Supercenter&SNAP  ',
         'convsnap' = 'Freq.conv&SNAP',
         'supermsnap' = 'Freq. superm&SNAP',
         'farmsnap'= 'Freq.farm&SNAP',
         'survey_2' = 'Survey T2',
         'survey_3' = 'Survey T3',
         'survey_4' = 'Survey T4'
         
)
modelsummary(models4, stars = TRUE, coef_map = cm4, output = "latex")
